# Supplementary material for: The Effect of Microbial Diversity and Biomass on Microbial Respiration in Two Soils along the Soil Chronosequence
Source: Microorganisms. 2022 Sep 27;10(10):1920. doi: 10.3390/microorganisms10101920 (PMC9609397; doi:10.3390/microorganisms10101920)
Supplement: Supplementary file 1 [file microorganisms-10-01920-s001.zip]

Archive with 1 entries (1 files):
- microorganisms-1910307-supplementary.pdf
